# Supplementary material for: Triterpenoid CDDO-EA Protects from Hyperglycemia, Hyperinsulinemia, and Obesity by Decreasing Energy Intake
Source: Int J Mol Sci. 2025 Jun 7;26(12):5485. doi: 10.3390/ijms26125485 (PMC12193413; doi:10.3390/ijms26125485)
Supplement: Supplementary file 1 [file ijms-26-05485-s001.zip]

Archive with 1 entries (1 files):
- ijms-3624897-supplementary.pdf
